# Supplementary material for: Anesthetic drugs modulate feeding behavior and hypothalamic expression of the POMC polypeptide precursor and the NPY neuropeptide
Source: BMC Anesthesiol. 2018 Jul 27;18:96. doi: 10.1186/s12871-018-0557-x (PMC6064126; doi:10.1186/s12871-018-0557-x)
Supplement: Supplementary file 2 — Database of measured values. (XLSX 16 kb) [file 12871_2018_557_MOESM2_ESM.xlsx]

## Sheet: POMC mRNA
control	isoflurane	thiopental	midazolam	propofol
9.8515	17.36	14.837	3.919	7.9005
15.108	24.3555	15.533	11.939	5.8455
9.668	22.2055	16.9115	11.807	11.285
7.71	16.4035	30.713	5.1005	5.6675
9.7315	19.9515		6.9435	11.6575
13.592	26.73	38.6775	4.265	9.48
12.993	9.6235	31.0305	1.0105	4.6065
7.78	23.203	20.7185	7.0655	7.6425
13.287	17.382	22.1855	4.282	9.1105
14.2915	30.4455	18.605	10.294	5.7375
14.8085	28.52	19.656	9.676	3.8955
9.1775	25.2485	27.803	5.9945
13.666	16.508	21.3555	1.303	7.713
9.5365	17.9835	11.93	1.9655	7.8355
11.9985	23.05	6.3365	4.5435	5.1255
16.4955	38.1595	9.168	0.799	10.748
15.3785	26.0815		1.8445	4.965
9.3815	24.6335		2.3215	4.5515
10.598	23.024	28.8535	6.571	17.543
18.2245	30.07	36.9385	5.2605	13.8985
10.2605	29.759	23.821	4.478	14.772
25.5735	22.768		6.6835	18.91
18.502	22.88	27.0535	12.1425	19.038
	18.9745	22.898	7.609
10.8405	18.001	23.378	4.635	10.317
22.286	20.339	14.601	3.435	18.3275
22.145	16.3465	19.619	4.2485	1.8095
7.8135	27.8795	14.247	21.2555	28.1235
5.682	16.8045	30.0765	20.2905	20.002
15.8835	17.1935	18.98	12.1265	20.821
12.647	28.6005	8.5005	12.736	32.4215
9.317	14.3825	12.77	13.8905	20.6165
5.839	13.4965	18.4345	17.245	17.993
12.254	24.859	17.309	31.7255	11.4895
12.99	18.1335	20.321	10.904	9.236
16.8045	10.9395	11.3425	15.911	7.9555
26.6915	26.2395	13.2325	21.6845	7.4855
21.037	32.594	12.22	13.8105	4.4025
20.9505	27.9305	15.4975	9.2205	2.012
29.4425	35.076	10.426	16.053	16.8015
21.3875	33.161	18.996	21.5855	7.251
19.0275	31.2115	19.524	11.3175	2.597
21.7025	33.1685	6.434	32.7485	18.7995
24.7205	32.4365	9.6865	18.4325	10.644
24.421	18.3745	10.8385	12.4575	5.935
22.7275	18.5805	18.5095	22.352
22.813	26.408	20.8235	20.3485
20.389	17.077		11.7025
23.8885	24.3315	18.1015	17.624
22.0515	18.698	20.6915	13.021
22.01	17.3555	16.805	11.6175
19.7635	20.671	14.334	23.841
34.573	26.086	28.5645	16.869
20.604	20.1965	21.174	9.7145

## Sheet: NPY mRNA
control	isoflurane	thiopental	midazolam	propofol
31.2765	35.926	68.164	56.693	61.511
32.368	24.2735	93.791	68.7885	52.6495
	25.4105	94.147	66.584	42.1165
39.6635		88.172	90.1215	41.134
36.2527	26.3575	73.3735	94.882	34.691
31.5555	19.1335	71.5455	58.746	40.885
35.9905	39.0125	93.056	90.175	65.75
28.18	56.5365	85.071	74.371	69.872
25.653	40.9005	92.9605	86.621	63.3825
55.976	32.731	71.7185	75.9225	55.357
46.509	37.2145	58.916	91.235	55.425
45.8335	26.3575	44.2295	103.06	40.531
63.892	49.451	66.8735	86.75	57.3575
47.699	47.0965	70.611	85.568	42.9925
48.8355	36.169	45.176	102.773	48.44
46.244	33.497	92.3825	82.9105	50.871
44.892	43.496	73.9055	84.3995	67.0995
40.533	31.858	52.3765	76.2375	57.7085
40.359	63.2295	59.327	75.2145
30.403	44.4195	55.63	73.102	49.8815
38.5525	45.9205	55.5895	53.708	38.9635
39.9375	70.222	62.559	87.594	29.5105
31.989	38.259	64.9515	102.865	31.3905
30.6895	36.4735	46.0555	65.654	37.004
27.162	45.551	85.294	82.4245	40.614
29.825	35.7485	66.3305	103.955	25.739
27.003	44.4215	56.0245	77.0275	29.6175
38.684	43.4445	64.6345	77.0555	71.4405
32.7765		64.045	90.323	72.683
25.0675	42.3965	51.5924	68.8445	60.415
44.945	42.578	98.01	105.691	63.908
38.381	22.468	111.689	69.811	57.4755
38.85	26.913	120.859	73.273	36.073
30.2645	43.464	109.516	75.0305	63.654
39.2635	32.538	92.782	73.7305	74.3455
36.1485	22.292	91.767		71.3265
14.879	15.674	142.167	54.5145	25.639
19.238	20.165	130.541	59.5065	23.447
23.144	15.4715	109.141	59.975
13.1185	15.8	123.409	105.776	34.6845
32.501		102.356	65.79	20.8485
37.674	14.537	102.424	67.6565	19.152
42.0125	19.5685	127.324	92.671	22.776
39.0235	19.3455	125.709	105.085	32.509
23.0995	15.4655	126.749	57.1815	17.4195
40.5345	16.7895	75.5805	51.0645
50.0895	17.5225	96.798	83.5825
50.6	28.755	122.498	70.6335
45.86	19.341	125.487	84.1625
55.476	14.881	117.581	50.6235
63.6535	22.975	115.985
40.6965	21.769	61.8345	79.3465
56.3445	25.2725	52.8965	97.832
55.8285	13.768	87.51	87.7045

## Sheet: Food intake
H2
Control	Pentothal	Midazolam	Propofol	Isoflurane
0	0.1	0.1	0.2	0.1
0	0.2	0.1	0.1	0
0	0.1	0.1	0.2	0
0	0	0.4	0.3	0
0	0	0	0	0.1
0	0	0	0	0.1
H3
Control	Pentothal	Midazolam	Propofol	Isoflurane
0	0.3	0.6	0.6	0.2
0	0.1	0.5	0.1	0.2
0	0.2	0.3	0.5	0
0	0.1	0.5	0.4	0
0	0	0.3	0.2	0.3
0	0	0	0	0.1
H5
Control	Pentothal	Midazolam	Propofol	Isoflurane
0	0.3	0.6	0.4	0.1
0	0.2	0.7	0.7	0.3
0	0.1	0.8	0.6	0.4
0	0.4	0.7	0.1	0
0	0.6	0.5	0.8	0
0	0.3	0	0	0.3
H6
Control	Thiopental	Midazolam	Propofol	Isoflurane
0	0.3	0.7	0.8	0
0	0.4	0.7	1	0.3
0	0.7	0.8	0.8	0
0	0.4	0.7	0.3	0.1
0	0.6	0.7	0.6	0.3
0	0.3	0	0.1	0.4

## Sheet: righting reflex recovery
Isoflurane	Thiopental	Propofol	Midazolam
60	1058	230	NA
45	1366	238	NA
50	938	266	NA
43	2616	280	NA
46	3175	250	NA
44	971	285	NA
			NA	Not Available
